# Supplementary material for: Astringency Sensitivity to Tannic Acid: Effect of Ageing and Saliva
Source: Molecules. 2022 Feb 28;27(5):1617. doi: 10.3390/molecules27051617 (PMC8911968; doi:10.3390/molecules27051617)
Supplement: Supplementary file 1 [file molecules-27-01617-s001.zip]

Archive with 1 entries (1 files):
- molecules-1580401-supplementary.pdf
